# Supplementary material for: The Influence of Airborne Particulate Matter on the Risk of Gestational Diabetes Mellitus: A Large Retrospective Study in Chongqing, China
Source: Toxics. 2023 Dec 24;12(1):19. doi: 10.3390/toxics12010019 (PMC10818620; doi:10.3390/toxics12010019)
Supplement: Supplementary file 1 [file toxics-12-00019-s001.zip]

Archive with 1 entries (1 files):
- toxics-2743860-supplementary.pdf
